# Supplementary material for: Structure–Antioxidant Activity Relationship of Polysaccharides Isolated by Microwave/Ultrasonic-Assisted Extraction from Pleurotus ferulae
Source: Antioxidants (Basel). 2025 Jan 14;14(1):91. doi: 10.3390/antiox14010091 (PMC11762972; doi:10.3390/antiox14010091)
Supplement: Supplementary file 1 [file antioxidants-14-00091-s001.zip]

Archive with 1 entries (1 files):
- antioxidants-3352168-supplementary.pdf
